# Supplementary material for: Creation of Standardized Common Data Elements for Diagnostic Tests in Infectious Disease Studies: Semantic and Syntactic Mapping
Source: J Med Internet Res. 2024 Jun 10;26:e50049. doi: 10.2196/50049 (PMC11196918; doi:10.2196/50049)
Supplement: Multimedia Appendix 2 [file jmir_v26i1e50049_app2.xlsx]

## Sheet: Map between FHIR-CDISC
Multimedia Appendix 2: Map between the proposed FHIR representation (FHIR resources) and the corresponding CDISC elements for the eleven identified diagnostic testing common data elements for infectious disease studies*. *Taken from the "FHIR to CDISC Mapping Implementation Guide" spreadsheet for the FHIR resources 'Specimen' and 'Observation', available at: https://www.cdisc.org/standards/real-w…
Domain	CDASH/Lab Element	CDASH Core	CDASH Type	CDASH Definition	CDASH-SDTM Map Comments	SDTM Element	SDTM Core	SDTM Type	SDTM Terminology	SDTM Definition	FHIR Resource	FHIR Element	FHIR Path	FHIR Min	FHIR Max	FHIR Type	FHIR Binding Name	FHIR Binding Strength	FHIR Binding Valueset	FHIR Condition	FHIR Definition	FHIR Comment	FHIR Gap	Comment
LAB	/GTP/Study/Site/Investigator/Subject/Visit/Accession/@ID										Specimen	accessionIdentifier	Observation.resolve().accessionIdentifier	0	1	Identifier					The identifier assigned by the lab when accessioning specimen(s). This is not necessarily the same as the specimen identifier, depending on local lab procedures.
LAB	/GTP/Study/Site/Investigator/Subject/Visit/Accession/BaseSpecimen/@ID										Specimen	identifier	Observation.specimen.resolve().identifier	0	*	Identifier					Id for specimen.			If there are multiple identifiers, need to look at identifier.system or identifier.type to determine
LAB	/GTP/Study/Site/Investigator/Subject/Visit/Accession/BaseSpecimen/SpecimenCollection/@ActualCollectionDateTime										Specimen	collection.collectedDateTime	Observation.specimen.resolve().collection.collectedDateTime	0	1	dateTime					Time when specimen was collected from subject - the physiologically relevant time.			Most of the time there'll only be a single dateTime. If collected over a period of time (e.g. urine), use the end.
LAB	/GTP/Study/Site/Investigator/Subject/Visit/Accession/BaseSpecimen/SpecimenCollection/@ActualCollectionDateTime										Specimen	collection.collectedPeriod	Observation.specimen.resolve().collection.collectedPeriod.end	0	1	Period					Time when specimen was collected from subject - the physiologically relevant time.			Most of the time there'll only be a single dateTime. If collected over a period of time (e.g. urine), use the end.
LAB	/GTP/Study/Site/Investigator/Subject/Visit/Accession/BaseSpecimen/SpecimenCollection/@PlannedCollectionTimeElapsed										Specimen	extension	Observation.specimen.resolve().extension(cqf-relativeDateTime).valueDuration	0	*	Extension					May be used to represent additional information that is not part of the basic definition of the resource. To make the use of extensions safe and manageable, there is a strict set of governance applied to the definition and use of extensions. Though any implementer can define an extension, there is a set of requirements that SHALL be met as part of the definition of the extension.	There can be no stigma associated with the use of extensions by any application, project, or standard - regardless of the institution or jurisdiction that uses or defines the extensions. The use of extensions is what allows the FHIR specification to retain a core level of simplicity for everyone.		Will need to convert value + units into an ISO duration
LAB	/GTP/Study/Site/Investigator/Subject/Visit/Accession/BaseSpecimen/SpecimenCollection/@PlannedCollectionTimeElapsedDescription										Specimen	extension	Observation.specimen.resolve().extension(cqf-relativeDateTime).valueReference.reference	0	*	Extension					May be used to represent additional information that is not part of the basic definition of the resource. To make the use of extensions safe and manageable, there is a strict set of governance applied to the definition and use of extensions. Though any implementer can define an extension, there is a set of requirements that SHALL be met as part of the definition of the extension.	There can be no stigma associated with the use of extensions by any application, project, or standard - regardless of the institution or jurisdiction that uses or defines the extensions. The use of extensions is what allows the FHIR specification to retain a core level of simplicity for everyone.		The event would be in extension('target').valueReference.display and the time would be in extension('offset').valueDuration value and unit.
LAB	/GTP/Study/Site/Investigator/Subject/Visit/Accession/BaseSpecimen/SpecimenCollection/@CollectionEndDateTime										Specimen	collection.collectedPeriod	Observation.specimen.resolve().collection.collectedPeriod.end	0	1	Period					Time when specimen was collected from subject - the physiologically relevant time.
LAB	/GTP/Study/Site/Investigator/Subject/Visit/Accession/BaseSpecimen/SpecimenTransport/@ReceivedDateTime										Specimen	receivedTime	Observation.specimen.resolve().receivedTime	0	1	dateTime					Time when specimen was received for processing or testing.
LAB	/GTP/Study/Site/Investigator/Subject/Visit/Accession/BaseSpecimen/SpecimenTransport/@SpecimenCondition										Specimen	condition	Observation.specimen.resolve().condition.coding.code	0	*	CodeableConcept	SpecimenCondition	extensible	http://terminology.hl7.org/ValueSet/v2-0493		A mode or state of being that describes the nature of the specimen.	Specimen condition is an observation made about the specimen. It's a point-in-time assessment. It can be used to assess its quality or appropriateness for a specific test.		Will need to choose which coding to extract the code for
LAB	/GTP/Study/Site/Investigator/Subject/Visit/Accession/BaseSpecimen/SpecimenComment/@Text										Specimen	note	Observation.specimen.resolve().where($author.resolve()isPractitioner).note.text	0	*	Annotation					To communicate any details or issues about the specimen or during the specimen collection. (for example: broken vial, sent with patient, frozen).
LAB	/GTP/Study/Site/Investigator/Subject/Visit/Accession/BaseSpecimen/SpecimenComment/@Source										Observation	identifier	Observation.specimen.resolve().note.author.resolve().where($thisisOrganization).identifier	0	*	Identifier					A unique identifier assigned to this observation.			Note that organizations can have multiple identifiers - use type or system to decide which identifier to expose
LAB	/GTP/Study/Site/Investigator/Subject/Visit/Accession/BaseSpecimen/SpecimenComment/@Text										Specimen	note	Observation.specimen.resolve().where($author.resolve() isOrganization).note.text	0	*	Annotation					To communicate any details or issues about the specimen or during the specimen collection. (for example: broken vial, sent with patient, frozen).
LAB	/GTP/Study/Site/Investigator/Subject/Visit/Accession/BaseSpecimen/SpecimenMaterial/@ID										Specimen	type	Observation.specimen.resolve().where($author.resolve() isOrganization).type.coding.code	0	1	CodeableConcept	SpecimenType	example	http://terminology.hl7.org/ValueSet/v2-0487		The kind of material that forms the specimen.	The type can change the way that a specimen is handled and drives what kind of analyses can properly be performed on the specimen. It is frequently used in diagnostic work flow decision making systems.		If multiple codes are present, filter based on system
LAB	/GTP/Study/Site/Investigator/Subject/Visit/Accession/BaseSpecimen/SpecimenMaterial/@Name										Specimen	type	Observation.specimen.resolve().where($author.resolve() isOrganization).type.coding.display	0	1	CodeableConcept	SpecimenType	example	http://terminology.hl7.org/ValueSet/v2-0487		The kind of material that forms the specimen.	The type can change the way that a specimen is handled and drives what kind of analyses can properly be performed on the specimen. It is frequently used in diagnostic work flow decision making systems.		If multiple codes are present, filter based on system. Translation may be required
LAB	/GTP/Study/Site/Investigator/Subject/Visit/Accession/BaseSpecimen/SpecimenMaterial/@CodeListID										Specimen	type	Observation.specimen.resolve().where($author.resolve() isOrganization).type.coding.system	0	1	CodeableConcept	SpecimenType	example	http://terminology.hl7.org/ValueSet/v2-0487		The kind of material that forms the specimen.	The type can change the way that a specimen is handled and drives what kind of analyses can properly be performed on the specimen. It is frequently used in diagnostic work flow decision making systems.		If multiple codings are present, will need to decide which to use
LAB	/GTP/Study/Site/Investigator/Subject/Visit/Accession/BaseSpecimen/SubjectAtCollection/@FastingStatus										Specimen	collection.fastingStatusCodeableConcept	Observation.specimen.resolve().collection.fastingStatusCodeableConcept.coding.code	0	1	CodeableConcept	FastingStatus	extensible	http://terminology.hl7.org/ValueSet/v2-0916		Abstinence or reduction from some or all food, drink, or both, for a period of time prior to sample collection.	Representing fasting status using this element is preferred to representing it with an observation using a 'pre-coordinated code' such as LOINC 2005-7 (Calcium [Moles/â€‹time] in 2 hour Urine --12 hours fasting), or using a component observation ` such as `Observation.component code` = LOINC 49541-6 (Fasting status - Reported).		FHIR to CDISC mapping as follows: F -> Y; NF -> N; FNA -> N/A; NG -> Not Applicable (blank) If fastingStatusDuration is present and non-zero, that would also map to 'Y'. There are times where this can be inferred from the Observation.code.
LAB	/GTP/Study/Site/Investigator/Subject/Visit/Accession/BaseSpecimen/BaseBattery/BaseTest/@TestingDateTime										Observation	effectiveDateTime	Observation.effectiveDateTime	0	1	dateTime					The time or time-period the observed value is asserted as being true. For biological subjects - e.g. human patients - this is usually called the "physiologically relevant time". This is usually either the time of the procedure or of specimen collection, but very often the source of the date/time is not known, only the date/time itself.	At least a date should be present unless this observation is a historical report. For recording imprecise or "fuzzy" times (For example, a blood glucose measurement taken "after breakfast") use the [Timing](datatypes.html#timing) datatype which allow the measurement to be tied to regular life events.
LAB	/GTP/Study/Site/Investigator/Subject/Visit/Accession/BaseSpecimen/BaseBattery/BaseTest/LabTest/@ID										Observation	code	Observation.code.coding.where(system = 'Lab Test')	1	1	CodeableConcept	ObservationCode	example	http://hl7.org/fhir/ValueSet/observation-codes		Describes what was observed. Sometimes this is called the observation "name".	*All* code-value and, if present, component.code-component.value pairs need to be taken into account to correctly understand the meaning of the observation.		Since this is a codeable concept, there may be multiple codes for a test. The sponsor will have to determine which is the "lab's" code vs. "receiver's" code vs. others.
LAB	/GTP/Study/Site/Investigator/Subject/Visit/Accession/BaseSpecimen/BaseBattery/BaseTest/LabTest/@Name										Observation	code	Observation.code.coding.display	1	1	CodeableConcept	ObservationCode	example	http://hl7.org/fhir/ValueSet/observation-codes		Describes what was observed. Sometimes this is called the observation "name".	*All* code-value and, if present, component.code-component.value pairs need to be taken into account to correctly understand the meaning of the observation.
LAB	/GTP/Study/Site/Investigator/Subject/Visit/Accession/BaseSpecimen/BaseBattery/BaseTest/LabTest/@AdditionalDescription										Observation	note	Observation.note.text	0	*	Annotation					Comments about the observation or the results.	May include general statements about the observation, or statements about significant, unexpected or unreliable results values, or information about its source when relevant to its interpretation.		Not all notes will necessarily be appropriate to map here. Would need to decide whether to also bring across authors and dates and would need to combined multiple repetitions into a single string.
LAB	/GTP/Study/Site/Investigator/Subject/Visit/Accession/BaseSpecimen/BaseBattery/BaseTest/ReceiverTest/@ID										Observation	code	Observation.code.coding.where (system = [Recipient Test])	1	1	CodeableConcept	ObservationCode	example	http://hl7.org/fhir/ValueSet/observation-codes		Describes what was observed. Sometimes this is called the observation "name".	*All* code-value and, if present, component.code-component.value pairs need to be taken into account to correctly understand the meaning of the observation.		Observation/code/coding/system/@value ("system" element used to designate the type of code that is being represented (in this case the "ReceiverTest") by the "code" element)
LAB	/GTP/Study/Site/Investigator/Subject/Visit/Accession/BaseSpecimen/BaseBattery/BaseTest/ReceiverTest/@Name										Observation	code	Observation.code.coding.display where (coding system = 'Recipient Test')	1	1	CodeableConcept	ObservationCode	example	http://hl7.org/fhir/ValueSet/observation-codes		Describes what was observed. Sometimes this is called the observation "name".	*All* code-value and, if present, component.code-component.value pairs need to be taken into account to correctly understand the meaning of the observation.
LAB	/GTP/Study/Site/Investigator/Subject/Visit/Accession/BaseSpecimen/BaseBattery/BaseTest/LOINCTestCode/@Value										Observation	code	Observation.code.coding.where (coding system = 'http://loinc.org')	1	1	CodeableConcept	ObservationCode	example	http://hl7.org/fhir/ValueSet/observation-codes		Describes what was observed. Sometimes this is called the observation "name".	*All* code-value and, if present, component.code-component.value pairs need to be taken into account to correctly understand the meaning of the observation.
LAB	/GTP/Study/Site/Investigator/Subject/Visit/Accession/BaseSpecimen/BaseBattery/BaseTest/LOINCTestCode/@CodeListID										Observation	code	Observation.code.coding.where(system = 'http://loinc.org')	1	1	CodeableConcept	ObservationCode	example	http://hl7.org/fhir/ValueSet/observation-codes		Describes what was observed. Sometimes this is called the observation "name".	*All* code-value and, if present, component.code-component.value pairs need to be taken into account to correctly understand the meaning of the observation.		This will always be 'LOINC'
LAB	/GTP/Study/Site/Investigator/Subject/Visit/Accession/BaseSpecimen/BaseBattery/BaseTest/TestLevelComment										Observation	extension	Observation.note.text	0	*	Extension					May be used to represent additional information that is not part of the basic definition of the resource. To make the use of extensions safe and manageable, there is a strict set of governance applied to the definition and use of extensions. Though any implementer can define an extension, there is a set of requirements that SHALL be met as part of the definition of the extension.	There can be no stigma associated with the use of extensions by any application, project, or standard - regardless of the institution or jurisdiction that uses or defines the extensions. The use of extensions is what allows the FHIR specification to retain a core level of simplicity for everyone.		Will need to determine whether to also incude date and author.
LAB	/GTP/Study/Site/Investigator/Subject/Visit/Accession/BaseSpecimen/BaseBattery/BaseTest/BaseResult/@ReportedResultStatus										Observation	status	Observation.status	1	1	code	ObservationStatus	required	http://hl7.org/fhir/ValueSet/observation-status|4.0.1		The status of the result value.	This element is labeled as a modifier because the status contains codes that mark the resource as not currently valid.		This has two possible values: P for Preliminary and F for Final.
LAB	/GTP/Study/Site/Investigator/Subject/Visit/Accession/BaseSpecimen/BaseBattery/BaseTest/BaseResult/@AlertFlag										Observation	interpretation	Observation.interpretation.coding.where(system='Alert Flag')	0	*	CodeableConcept	ObservationInterpretation	extensible	http://hl7.org/fhir/ValueSet/observation-interpretation		A categorical assessment of an observation value. For example, high, low, normal.	Historically used for laboratory results (known as 'abnormal flag' ), its use extends to other use cases where coded interpretations are relevant. Often reported as one or more simple compact codes this element is often placed adjacent to the result value in reports and flow sheets to signal the meaning/normalcy status of the result.		The alert flag generated by the reference ranges applied and tied to the reported result. There are 9 alert flag values: LP - Low Panic LT - Low Telephone LN - Low Normal N - Normal HN - High Normal HT - High Telephone HP - High Panic AB - Abnormal and blank when not used. It may be necessary to translate from other interpretation codings.
LAB	/GTP/Study/Site/Investigator/Subject/Visit/Accession/BaseSpecimen/BaseBattery/BaseTest/BaseResult/@DeltaFlag										Observation	interpretation	Observation.interpretation.coding.where (system = 'Delta Flag')	0	*	CodeableConcept	ObservationInterpretation	extensible	http://hl7.org/fhir/ValueSet/observation-interpretation		A categorical assessment of an observation value. For example, high, low, normal.	Historically used for laboratory results (known as 'abnormal flag' ), its use extends to other use cases where coded interpretations are relevant. Often reported as one or more simple compact codes this element is often placed adjacent to the result value in reports and flow sheets to signal the meaning/normalcy status of the result.		The delta flag generated by the reference ranges applied and tied to the reported result. There are three delta flags: D+ for an increase in value D- for a decrease in value and blank for no flag. It may be necessary to translate from other interpretation codings.
LAB	/GTP/Study/Site/Investigator/Subject/Visit/Accession/BaseSpecimen/BaseBattery/BaseTest/BaseResult/@ExclusionFlag										Observation	interpretation	Observation.interpretation.coding.where (system = 'Exclusion Flag')	0	*	CodeableConcept	ObservationInterpretation	extensible	http://hl7.org/fhir/ValueSet/observation-interpretation		A categorical assessment of an observation value. For example, high, low, normal.	Historically used for laboratory results (known as 'abnormal flag' ), its use extends to other use cases where coded interpretations are relevant. Often reported as one or more simple compact codes this element is often placed adjacent to the result value in reports and flow sheets to signal the meaning/normalcy status of the result.		The exclusion flag generated by the reference ranges applied and tied to the reported result. There are four exclusion flag values: LX - Low Exclusion HX - High Exclusion EX - Excluded (for exclusions not falling under high or low) and blank for no flag. It may be necessary to translate from other
LAB	/GTP/Study/Site/Investigator/Subject/Visit/Accession/BaseSpecimen/BaseBattery/BaseTest/BaseResult/@BlindingFlag										Observation	meta	Observation.meta.security.code	0	1	Meta					The metadata about the resource. This is content that is maintained by the infrastructure. Changes to the content might not always be associated with version changes to the resource.			A new code would likely be needed to specifically designate 'blinded'.
LAB	/GTP/Study/Site/Investigator/Subject/Visit/Accession/BaseSpecimen/BaseBattery/BaseTest/BaseResult/@ReportedDateTime										Observation	issued	Observation.issued	0	1	instant					The date and time this version of the observation was made available to providers, typically after the results have been reviewed and verified.	For Observations that donâ€™t require review and verification, it may be the same as the [`lastUpdated` ](resource-definitions.html#Meta.lastUpdated) time of the resource itself. For Observations that do require review and verification for certain updates, it might not be the same as the `lastUpdated` time of the resource itself due to a non-clinically significant update that doesnâ€™t require th…
LAB	/GTP/Study/Site/Investigator/Subject/Visit/Accession/BaseSpecimen/BaseBattery/BaseTest/BaseResult/ToxicityGrade/@Value										Observation	interpretation	Observation.interpretation.coding.where (system = 'Toxicity Grade').code	0	*	CodeableConcept	ObservationInterpretation	extensible	http://hl7.org/fhir/ValueSet/observation-interpretation		A categorical assessment of an observation value. For example, high, low, normal.	Historically used for laboratory results (known as 'abnormal flag' ), its use extends to other use cases where coded interpretations are relevant. Often reported as one or more simple compact codes this element is often placed adjacent to the result value in reports and flow sheets to signal the meaning/normalcy status of the result.		If there are multiple possible systems, the sponsor will have to determine which interpretation corresponds to toxicity grade
LAB	/GTP/Study/Site/Investigator/Subject/Visit/Accession/BaseSpecimen/BaseBattery/BaseTest/BaseResult/ToxicityGrade/@CodeListID										Observation	interpretation	Observation.interpretation.coding.where (system = 'Toxicity Grade')	0	*	CodeableConcept	ObservationInterpretation	extensible	http://hl7.org/fhir/ValueSet/observation-interpretation		A categorical assessment of an observation value. For example, high, low, normal.	Historically used for laboratory results (known as 'abnormal flag' ), its use extends to other use cases where coded interpretations are relevant. Often reported as one or more simple compact codes this element is often placed adjacent to the result value in reports and flow sheets to signal the meaning/normalcy status of the result.		May need to translate the URI to a CDISC Code List id
LAB	/GTP/Study/Site/Investigator/Subject/Visit/Accession/BaseSpecimen/BaseBattery/BaseTest/BaseResult/SingleResult/TextResult/@Value										Observation	valueCodeableConcept	Observation.valueCodeableConcept.text	0	1	CodeableConcept				obs-7	The information determined as a result of making the observation, if the information has a simple value.	An observation may have; 1) a single value here, 2) both a value and a set of related or component values, or 3) only a set of related or component values. If a value is present, the datatype for this element should be determined by Observation.code. A CodeableConcept with just a text would be used instead of a string if the field was usually coded, or if the type associated with the Observation.…
LAB	/GTP/Study/Site/Investigator/Subject/Visit/Accession/BaseSpecimen/BaseBattery/BaseTest/BaseResult/SingleResult/TextResult/@CodeListID										Observation	valueCodeableConcept	Observation.valueCodeableConcept.coding.system	0	1	CodeableConcept				obs-7	The information determined as a result of making the observation, if the information has a simple value.	An observation may have; 1) a single value here, 2) both a value and a set of related or component values, or 3) only a set of related or component values. If a value is present, the datatype for this element should be determined by Observation.code. A CodeableConcept with just a text would be used instead of a string if the field was usually coded, or if the type associated with the Observation.…		May need to convert from URI to CDISC-recognized 'ID'
LAB	/GTP/Study/Site/Investigator/Subject/Visit/Accession/BaseSpecimen/BaseBattery/BaseTest/BaseResult/SingleResult/NumericResult/@Value										Observation	valueQuantity	Observation.valueQuantity.value	0	1	Quantity				obs-7	The information determined as a result of making the observation, if the information has a simple value.	An observation may have; 1) a single value here, 2) both a value and a set of related or component values, or 3) only a set of related or component values. If a value is present, the datatype for this element should be determined by Observation.code. A CodeableConcept with just a text would be used instead of a string if the field was usually coded, or if the type associated with the Observation.…		If the reported result isn't in conventional units, can use the PQ-translation extension to convey a translation.
LAB	/GTP/Study/Site/Investigator/Subject/Visit/Accession/BaseSpecimen/BaseBattery/BaseTest/BaseResult/SingleResult/NumericResult/@Value										Observation	valueQuantity	Observation.valueQuantity.value	0	1	Quantity				obs-7	The information determined as a result of making the observation, if the information has a simple value.	An observation may have; 1) a single value here, 2) both a value and a set of related or component values, or 3) only a set of related or component values. If a value is present, the datatype for this element should be determined by Observation.code. A CodeableConcept with just a text would be used instead of a string if the field was usually coded, or if the type associated with the Observation.…
LAB	/GTP/Study/Site/Investigator/Subject/Visit/Accession/BaseSpecimen/BaseBattery/BaseTest/BaseResult/SingleResult/NumericResult/@Value										Observation	valueQuantity	Observation.valueQuantity.value	0	1	Quantity				obs-7	The information determined as a result of making the observation, if the information has a simple value.	An observation may have; 1) a single value here, 2) both a value and a set of related or component values, or 3) only a set of related or component values. If a value is present, the datatype for this element should be determined by Observation.code. A CodeableConcept with just a text would be used instead of a string if the field was usually coded, or if the type associated with the Observation.…		If the reported result isn't in SI units, can use the PQ-translation extension to convey a translation.
LAB	/GTP/Study/Site/Investigator/Subject/Visit/Accession/BaseSpecimen/BaseBattery/BaseTest/BaseResult/SingleResult/NumericResult/@Precision										Observation	valueQuantity	Observation.valueQuantity.value	0	1	Quantity				obs-7	The information determined as a result of making the observation, if the information has a simple value.	An observation may have; 1) a single value here, 2) both a value and a set of related or component values, or 3) only a set of related or component values. If a value is present, the datatype for this element should be determined by Observation.code. A CodeableConcept with just a text would be used instead of a string if the field was usually coded, or if the type associated with the Observation.…		Determine the precision from the value. Precision is implicitly determined from the attribute Observation/valueQuantity/value/@value If the reported result isn't in conventional units, can use the PQ-translation extension to convey a translation.
LAB	/GTP/Study/Site/Investigator/Subject/Visit/Accession/BaseSpecimen/BaseBattery/BaseTest/BaseResult/SingleResult/NumericResult/@Precision										Observation	valueQuantity	Observation.valueQuantity.value	0	1	Quantity				obs-7	The information determined as a result of making the observation, if the information has a simple value.	An observation may have; 1) a single value here, 2) both a value and a set of related or component values, or 3) only a set of related or component values. If a value is present, the datatype for this element should be determined by Observation.code. A CodeableConcept with just a text would be used instead of a string if the field was usually coded, or if the type associated with the Observation.…		Determine the precision from the value. Precision is implicitly determined from the attribute Observation/valueQuantity/value/@value
LAB	/GTP/Study/Site/Investigator/Subject/Visit/Accession/BaseSpecimen/BaseBattery/BaseTest/BaseResult/SingleResult/NumericResult/@Precision										Observation	valueQuantity	Observation.valueQuantity.value	0	1	Quantity				obs-7	The information determined as a result of making the observation, if the information has a simple value.	An observation may have; 1) a single value here, 2) both a value and a set of related or component values, or 3) only a set of related or component values. If a value is present, the datatype for this element should be determined by Observation.code. A CodeableConcept with just a text would be used instead of a string if the field was usually coded, or if the type associated with the Observation.…		Determine the precision from the value. Precision is implicitly determined from the attribute Observation/valueQuantity/value/@value If the reported result isn't in SI units, can use the PQ-translation extension to convey a translation.
LAB	/GTP/Study/Site/Investigator/Subject/Visit/Accession/BaseSpecimen/BaseBattery/BaseTest/BaseResult/SingleResult/ResultReferenceRange/@ReferenceRangeLow										Observation	referenceRange	Observation.referenceRange.low.value\r\nObservation.referenceRange.low.unit	0	*	BackboneElement					Guidance on how to interpret the value by comparison to a normal or recommended range. Multiple reference ranges are interpreted as an "OR". In other words, to represent two distinct target populations, two `referenceRange` elements would be used.	Most observations only have one generic reference range. Systems MAY choose to restrict to only supplying the relevant reference range based on knowledge about the patient (e.g., specific to the patient's age, gender, weight and other factors), but this might not be possible or appropriate. Whenever more than one reference range is supplied, the differences between them SHOULD be provided in the …		Will need to combine value and unit into a string. If the reported units aren't 'conventional, can use the PQ-translation extension on Quantity to convey a translation.
LAB	/GTP/Study/Site/Investigator/Subject/Visit/Accession/BaseSpecimen/BaseBattery/BaseTest/BaseResult/SingleResult/ResultReferenceRange/@ReferenceRangeLow										Observation	referenceRange	Observation.referenceRange.low.value\r\nObservation.referenceRange.low.unit	0	*	BackboneElement					Guidance on how to interpret the value by comparison to a normal or recommended range. Multiple reference ranges are interpreted as an "OR". In other words, to represent two distinct target populations, two `referenceRange` elements would be used.	Most observations only have one generic reference range. Systems MAY choose to restrict to only supplying the relevant reference range based on knowledge about the patient (e.g., specific to the patient's age, gender, weight and other factors), but this might not be possible or appropriate. Whenever more than one reference range is supplied, the differences between them SHOULD be provided in the …		Will need to combine value and unit into a string.
LAB	/GTP/Study/Site/Investigator/Subject/Visit/Accession/BaseSpecimen/BaseBattery/BaseTest/BaseResult/SingleResult/ResultReferenceRange/@ReferenceRangeLow										Observation	referenceRange	Observation.referenceRange.low.value\r\nObservation.referenceRange.low.unit	0	*	BackboneElement					Guidance on how to interpret the value by comparison to a normal or recommended range. Multiple reference ranges are interpreted as an "OR". In other words, to represent two distinct target populations, two `referenceRange` elements would be used.	Most observations only have one generic reference range. Systems MAY choose to restrict to only supplying the relevant reference range based on knowledge about the patient (e.g., specific to the patient's age, gender, weight and other factors), but this might not be possible or appropriate. Whenever more than one reference range is supplied, the differences between them SHOULD be provided in the …		Will need to combine value and unit into a string. If the reported units aren't SI, can use the PQ-translation extension on Quantity to convey a translation.
LAB	/GTP/Study/Site/Investigator/Subject/Visit/Accession/BaseSpecimen/BaseBattery/BaseTest/BaseResult/SingleResult/ResultReferenceRange/@ReferenceRangeHigh										Observation	referenceRange	Observation.referenceRange.high.value\r\nObservation.referenceRange.high.unit	0	*	BackboneElement					Guidance on how to interpret the value by comparison to a normal or recommended range. Multiple reference ranges are interpreted as an "OR". In other words, to represent two distinct target populations, two `referenceRange` elements would be used.	Most observations only have one generic reference range. Systems MAY choose to restrict to only supplying the relevant reference range based on knowledge about the patient (e.g., specific to the patient's age, gender, weight and other factors), but this might not be possible or appropriate. Whenever more than one reference range is supplied, the differences between them SHOULD be provided in the …		Will need to combine value and unit into a string. If the reported units aren't 'conventional, can use the PQ-translation extension on Quantity to convey a translation.
LAB	/GTP/Study/Site/Investigator/Subject/Visit/Accession/BaseSpecimen/BaseBattery/BaseTest/BaseResult/SingleResult/ResultReferenceRange/@ReferenceRangeHigh										Observation	referenceRange	Observation.referenceRange.high.value\r\nObservation.referenceRange.high.unit	0	*	BackboneElement					Guidance on how to interpret the value by comparison to a normal or recommended range. Multiple reference ranges are interpreted as an "OR". In other words, to represent two distinct target populations, two `referenceRange` elements would be used.	Most observations only have one generic reference range. Systems MAY choose to restrict to only supplying the relevant reference range based on knowledge about the patient (e.g., specific to the patient's age, gender, weight and other factors), but this might not be possible or appropriate. Whenever more than one reference range is supplied, the differences between them SHOULD be provided in the …		Will need to combine value and unit into a string.
LAB	/GTP/Study/Site/Investigator/Subject/Visit/Accession/BaseSpecimen/BaseBattery/BaseTest/BaseResult/SingleResult/ResultReferenceRange/@ReferenceRangeHigh										Observation	referenceRange	Observation.referenceRange.high.value\r\nObservation.referenceRange.high.unit	0	*	BackboneElement					Guidance on how to interpret the value by comparison to a normal or recommended range. Multiple reference ranges are interpreted as an "OR". In other words, to represent two distinct target populations, two `referenceRange` elements would be used.	Most observations only have one generic reference range. Systems MAY choose to restrict to only supplying the relevant reference range based on knowledge about the patient (e.g., specific to the patient's age, gender, weight and other factors), but this might not be possible or appropriate. Whenever more than one reference range is supplied, the differences between them SHOULD be provided in the …		Will need to combine value and unit into a string. If the reported units aren't SI, can use the PQ-translation extension on Quantity to convey a translation.
LAB	/GTP/Study/Site/Investigator/Subject/Visit/Accession/BaseSpecimen/BaseBattery/BaseTest/BaseResult/SingleResult/ResultUnits/@Value										Observation	valueQuantity	Observation.valueQuantity.code\r\nObservation.valueQuantity.extension('PQ-translation').code	0	1	Quantity				obs-7	The information determined as a result of making the observation, if the information has a simple value.	An observation may have; 1) a single value here, 2) both a value and a set of related or component values, or 3) only a set of related or component values. If a value is present, the datatype for this element should be determined by Observation.code. A CodeableConcept with just a text would be used instead of a string if the field was usually coded, or if the type associated with the Observation.…		If the reported units are not the same as conventional, can convey with the translation extension. Translation to CDISC terminology may be required.
LAB	/GTP/Study/Site/Investigator/Subject/Visit/Accession/BaseSpecimen/BaseBattery/BaseTest/BaseResult/SingleResult/ResultUnits/@Value										Observation	valueQuantity	Observation.valueQuantity.code	0	1	Quantity				obs-7	The information determined as a result of making the observation, if the information has a simple value.	An observation may have; 1) a single value here, 2) both a value and a set of related or component values, or 3) only a set of related or component values. If a value is present, the datatype for this element should be determined by Observation.code. A CodeableConcept with just a text would be used instead of a string if the field was usually coded, or if the type associated with the Observation.…		This may require translation to CDISC terminology
LAB	/GTP/Study/Site/Investigator/Subject/Visit/Accession/BaseSpecimen/BaseBattery/BaseTest/BaseResult/SingleResult/ResultUnits/@Value										Observation	valueQuantity	Observation.valueQuantity.code\r\nObservation.valueQuantity.extensoin('PQ-translation').code	0	1	Quantity				obs-7	The information determined as a result of making the observation, if the information has a simple value.	An observation may have; 1) a single value here, 2) both a value and a set of related or component values, or 3) only a set of related or component values. If a value is present, the datatype for this element should be determined by Observation.code. A CodeableConcept with just a text would be used instead of a string if the field was usually coded, or if the type associated with the Observation.…		If the reported units are not SI units, can convey with the translation extension. Translation to CDISC terminology may be required.
LAB	/GTP/Study/Site/Investigator/Subject/Visit/Accession/BaseSpecimen/BaseBattery/BaseTest/BaseResult/SingleResult/ResultUnits/@CodeListID										Observation	valueQuantity	Observation.valueQuantity.system	0	1	Quantity				obs-7	The information determined as a result of making the observation, if the information has a simple value.	An observation may have; 1) a single value here, 2) both a value and a set of related or component values, or 3) only a set of related or component values. If a value is present, the datatype for this element should be determined by Observation.code. A CodeableConcept with just a text would be used instead of a string if the field was usually coded, or if the type associated with the Observation.…
LAB	/GTP/Study/Site/Investigator/Subject/Visit/Accession/BaseSpecimen/BaseBattery/BaseTest/BaseResult/SingleResult/ResultUnits/@CodeListID										Observation	valueQuantity	Observation.valueQuantity.system	0	1	Quantity				obs-7	The information determined as a result of making the observation, if the information has a simple value.	An observation may have; 1) a single value here, 2) both a value and a set of related or component values, or 3) only a set of related or component values. If a value is present, the datatype for this element should be determined by Observation.code. A CodeableConcept with just a text would be used instead of a string if the field was usually coded, or if the type associated with the Observation.…
LAB	/GTP/Study/Site/Investigator/Subject/Visit/Accession/BaseSpecimen/BaseBattery/BaseTest/BaseResult/SingleResult/ResultUnits/@CodeListID										Observation	valueQuantity	Observation.valueQuantity.system	0	1	Quantity				obs-7	The information determined as a result of making the observation, if the information has a simple value.	An observation may have; 1) a single value here, 2) both a value and a set of related or component values, or 3) only a set of related or component values. If a value is present, the datatype for this element should be determined by Observation.code. A CodeableConcept with just a text would be used instead of a string if the field was usually coded, or if the type associated with the Observation.…
LB	LBREFID	R/C	Char	An internal or external identifier such as specimen identifier.		LBREFID	Perm	Char		Internal or external specimen identifier. Example: Specimen ID.	Specimen	accessionIdentifier	Observation.specimen.resolve().accessionIdentifier	0	1	Identifier					The identifier assigned by the lab when accessioning specimen(s). This is not necessarily the same as the specimen identifier, depending on local lab procedures.			As reported from the Site
LB						LBDTC	Exp	Char	ISO 8601		Specimen	collection.collectedDateTime	Observation.specimen.resolve().collection.collectedDateTime	0	1	dateTime					Time when specimen was collected from subject - the physiologically relevant time.			NOTE: no mapping included for CDASH LBDAT and LBTIM To map directly, the data must be formatted in ISO 8601 date/time format (e.g., 2015-02-07T13:28:17-05:00)
LB						LBDTC	Exp	Char	ISO 8601		Specimen	collection.collectedPeriod	Observation.specimen.resolve().collection.collectedPeriod.start	0	1	Period					Time when specimen was collected from subject - the physiologically relevant time.			NOTE: no mapping included for CDASH LBDAT and LBTIM To map directly, the data must be formatted in ISO 8601 date/time format (e.g., 2015-02-07T13:28:17-05:00)
LB						LBENDTC	Perm	Char	ISO 8601		Specimen	collection.collectedPeriod	Observation.specimen.resolve().collection.collectedPeriod.end	0	1	Period					Time when specimen was collected from subject - the physiologically relevant time.			NOTE: No mapping included for CDASH LBENDAT and LBENTIM) To map directly, the data must be formatted in ISO 8601 date/time format (e.g., 2015-02-07T13:28:17-05:00)
LB	LBCDUR					LBDUR*					Specimen	collection.collectedPeriod	Observation.specimen.resolve().collection.collectedPeriod	0	1	Period					Time when specimen was collected from subject - the physiologically relevant time.			Will need to convert value and unit to ISO syntax. E.g. 90 min would convert to PT1H30M
LB	LBCTPT					LBTPT	Perm	Char		1. Text Description of time when specimen should be taken. 2. This may be represented as an elapsed time relative to a fixed reference point, such as time of last dose. See LBTPTNUM and LBTPTREF. Examples: Start, 5 min post.	Specimen	extension	Observation.specimen.resolve().extension(cqf-relativeDateTime).extension('reference').valueReference.reference.resolve().title	0	*	Extension					May be used to represent additional information that is not part of the basic definition of the resource. To make the use of extensions safe and manageable, there is a strict set of governance applied to the definition and use of extensions. Though any implementer can define an extension, there is a set of requirements that SHALL be met as part of the definition of the extension.	There can be no stigma associated with the use of extensions by any application, project, or standard - regardless of the institution or jurisdiction that uses or defines the extensions. The use of extensions is what allows the FHIR specification to retain a core level of simplicity for everyone.		Typically named timepoints won't exist in real-world data and the timing point name will need to be assigned by the sponsor. However, this shows where the data would be expressed in FHIR if it was present there.
LB	LBCELTM					LBELTM	Perm	Char	ISO 8601	Planned Elapsed time (in ISO 8601) relative to a planned fixed reference (LBTPTREF). This variable is useful where there are repetitive measures. Not a clock time or a date time variable. Represented as an ISO 8601 duration. Examples: "-PT15M" to represent the period of 15 minutes prior to the reference point indicated by LBTPTREF, or "PT8H" to represent the period of 8 hours after the reference …	Specimen	extension	Observation.specimen.resolve().extension(cqf-relativeDateTime).extension('offset').valueDuration	0	*	Extension					May be used to represent additional information that is not part of the basic definition of the resource. To make the use of extensions safe and manageable, there is a strict set of governance applied to the definition and use of extensions. Though any implementer can define an extension, there is a set of requirements that SHALL be met as part of the definition of the extension.	There can be no stigma associated with the use of extensions by any application, project, or standard - regardless of the institution or jurisdiction that uses or defines the extensions. The use of extensions is what allows the FHIR specification to retain a core level of simplicity for everyone.		Typically named timepoints won't exist in real-world data and the timing point offset will need to be calculated by the sponsor. However, this shows where the data would be expressed in FHIR if it was present there. If present, would need to translate to ISO-8601
LB	LBCSPCCN					LBSPCCND	Perm	Char		Free or standardized text describing the condition of the specimen e.g. HEMOLYZED, ICTERIC, LIPEMIC etc.	Specimen	condition	Observation.specimen.resolve().condition.coding.code	0	*	CodeableConcept	SpecimenCondition	extensible	http://terminology.hl7.org/ValueSet/v2-0493		A mode or state of being that describes the nature of the specimen.	Specimen condition is an observation made about the specimen. It's a point-in-time assessment. It can be used to assess its quality or appropriateness for a specific test.		Recommend submitting change proposals to extend the FHIR vocabulary to include CDISC values. Sponsor will need to decide how to map when FHIR terminology contains codes not present in CDISC. NOTE: requires an extension to the FHIR vocabulary to include CDISC values (e.g., Refrigerated). An "as collected" version of the SDTM variable is recommended to allow the sponsor to make adjustments to ensur…
LB	LBCSPEC					LBSPEC	Perm	Char		Defines the type of specimen used for a measurement. Examples: SERUM, PLASMA, URINE.	Specimen	type	Observation.specimen.resolve().type.coding.display	0	1	CodeableConcept	SpecimenType	example	http://terminology.hl7.org/ValueSet/v2-0487		The kind of material that forms the specimen.	The type can change the way that a specimen is handled and drives what kind of analyses can properly be performed on the specimen. It is frequently used in diagnostic work flow decision making systems.		NOTE: In some cases, this may be inferred from the LOINC. FHIR terminology is not standardized. Sponsor will need to map to CDISC terminology if raw data does not use CDISC codes. An "as collected" version of the SDTM variable is recommended to allow the sponsor to make adjustments to ensure terminology compliance while mapping to SDTM.
LB	LBCFAST					LBFAST	Perm	Char		Indicator used to identify fasting status such as Y, N, U, or null if not relevant.	Specimen	collection.fastingStatusCodeableConcept	Observation.specimen.resolve().collection.fastingStatusCodeableConcept.coding.code	0	1	CodeableConcept	FastingStatus	extensible	http://terminology.hl7.org/ValueSet/v2-0916		Abstinence or reduction from some or all food, drink, or both, for a period of time prior to sample collection.	Representing fasting status using this element is preferred to representing it with an observation using a 'pre-coordinated code' such as LOINC 2005-7 (Calcium [Moles/â€‹time] in 2 hour Urine --12 hours fasting), or using a component observation ` such as `Observation.component code` = LOINC 49541-6 (Fasting status - Reported).		FHIR to CDISC mapping as follows: F -> Y; NF -> N; FNA -> N/A; NG -> Not Applicable. If fastingStatusDuration is present and non-zero, that would also map to 'Y'. In some cases, this may be inferred from the LOINC term (Challenge). For example, Challenge=post CFst to signify a calorie fast.
LB	LBCPOS					LBPOS*					Specimen	collection	Observation.specimen.resolve().collection.extension(observation-bodyPosition).valueCodeableConcept	0	1	BackboneElement					Details concerning the specimen collection.			As reported from the lab. Will need to map to CDISC controlled terminology
LB	LBCSPCUF					LBSPCUFL*					Specimen	status	Observation.specimen.resolve()status.where($this='Unsatisfactory')	0	1	code	SpecimenStatus	required	http://hl7.org/fhir/ValueSet/specimen-status|4.0.1		The availability of the specimen.	This element is labeled as a modifier because the status contains codes that mark the resource as not currently valid.		Need to translate to blank or N if not received as blank or N May not be applicable for safety labs.
LB						LBTESTCD	Req	Char		Short name of the measurement, test, or examination described in LBTEST. It can be used as a column name when converting a dataset from a vertical to a horizontal format. The value in LBTESTCD cannot be longer than 8 characters, nor can it start with a number (e.g."1TEST"). LBTESTCD cannot contain characters other than letters, numbers, or underscores. Examples: ALT, LDH.	Observation	code	Observation.code.coding.where(selected=true).code	1	1	CodeableConcept	ObservationCode	example	http://hl7.org/fhir/ValueSet/observation-codes		Describes what was observed. Sometimes this is called the observation "name".	*All* code-value and, if present, component.code-component.value pairs need to be taken into account to correctly understand the meaning of the observation.		Translate to compliant terminology (if needed)
LB						LBTEST	Req	Char		Verbatim name of the test or examination used to obtain the measurement or finding. Note any test normally performed by a clinical laboratory is considered a lab test. The value in LBTEST cannot be longer than 40 characters. Examples: Alanine Aminotransferase, Lactate Dehydrogenase.	Observation	code	Observation.code.coding.where(selected=true).display	1	1	CodeableConcept	ObservationCode	example	http://hl7.org/fhir/ValueSet/observation-codes		Describes what was observed. Sometimes this is called the observation "name".	*All* code-value and, if present, component.code-component.value pairs need to be taken into account to correctly understand the meaning of the observation.		Translate to compliant terminology (if needed)
LB	LBLOINC					LBLOINC	Perm	Char		1. Dictionary-derived LOINC Code for LBTEST. 2. The sponsor is expected to provide the dictionary name and version used to map the terms utilizing the define.xml external codelist attributes	Observation	code	Observation.code.coding.where(system='http://loinc.org').code	1	1	CodeableConcept	ObservationCode	example	http://hl7.org/fhir/ValueSet/observation-codes		Describes what was observed. Sometimes this is called the observation "name".	*All* code-value and, if present, component.code-component.value pairs need to be taken into account to correctly understand the meaning of the observation.
LB	LBORRES	HR	Char	Result of the measurement or finding as originally received or collected.		LBORRES	Exp	Char		Result of the measurement or finding as originally received or collected.	Observation	valueQuantity	Observation.valueQuantity.value\r\nObservation.valueCodeableConcept.text	0	1	Quantity				obs-7	The information determined as a result of making the observation, if the information has a simple value.	An observation may have; 1) a single value here, 2) both a value and a set of related or component values, or 3) only a set of related or component values. If a value is present, the datatype for this element should be determined by Observation.code. A CodeableConcept with just a text would be used instead of a string if the field was usually coded, or if the type associated with the Observation.…		Might also include valueQuantity.comparator CDISC (and sponsors) may have different definitions about what constitutes an "original result". Sponsors will need to make a determination of whether the value found in the Observation.value meets those criteria and is appropriate to be mapped. (In some cases, what's in Observation.value could have been transformed from what was captured at the point o…
LB	LBORRESU	O	Char	The unit of the result as originally received or collected.		LBORRESU	Exp	Char		Original units in which the data were collected. The unit for LBORRES. Example: g/L.	Observation	valueQuantity	Observation.valueQuantity.unit	0	1	Quantity				obs-7	The information determined as a result of making the observation, if the information has a simple value.	An observation may have; 1) a single value here, 2) both a value and a set of related or component values, or 3) only a set of related or component values. If a value is present, the datatype for this element should be determined by Observation.code. A CodeableConcept with just a text would be used instead of a string if the field was usually coded, or if the type associated with the Observation.…		Needs to be translated to match the controlled terminology, if not already compliant
LB	LBCLSIG	HR	Char	An indication whether lab test results were clinically significant.		SUPPLB.QVAL					Observation	interpretation	Observation.interpretation	0	*	CodeableConcept	ObservationInterpretation	extensible	http://hl7.org/fhir/ValueSet/observation-interpretation		A categorical assessment of an observation value. For example, high, low, normal.	Historically used for laboratory results (known as 'abnormal flag' ), its use extends to other use cases where coded interpretations are relevant. Often reported as one or more simple compact codes this element is often placed adjacent to the result value in reports and flow sheets to signal the meaning/normalcy status of the result.		As determined by the lab, not the sponsor
LB	LBCMETH					LBMETHOD	Perm	Char		Method of the test or examination. Examples: EIA (Enzyme Immunoassay), ELECTROPHORESIS, DIPSTICK	Observation	method	Observation.method	0	1	CodeableConcept	ObservationMethod	example	http://hl7.org/fhir/ValueSet/observation-methods		Indicates the mechanism used to perform the observation.	Only used if not implicit in code for Observation.code.		Method can cover collection and many other features. In some cases, collection method may be inferred from the Observation.code. Would need to map to CDISC controlled terminology
